# Supplementary material for: Untargeted Metabolomics and Targeted Phytohormone Profiling of Sweet Aloes (Euphorbia neriifolia) from Guyana: An Assessment of Asthma Therapy Potential in Leaf Extracts and Latex
Source: Metabolites. 2025 Mar 5;15(3):177. doi: 10.3390/metabo15030177 (PMC11943701; doi:10.3390/metabo15030177)
Supplement: Supplementary file 1 [file metabolites-15-00177-s001.zip]

Archive with 1 entries (1 files):
- metabolites-3441661-supplementary.pdf
